# Supplementary material for: Antiviral Activities of Ethyl Pheophorbides a and b Isolated from Aster pseudoglehnii against Influenza Viruses
Source: Molecules. 2022 Dec 21;28(1):41. doi: 10.3390/molecules28010041 (PMC9822050; doi:10.3390/molecules28010041)
Supplement: Supplementary file 1 [file molecules-28-00041-s001.zip]

Archive with 1 entries (1 files):
- molecules-2095742-supplementary.pdf
